# Supplementary material for: Fetal Cardiovascular Magnetic Resonance: History, Current Status, and Future Directions
Source: J Magn Reson Imaging. 2024 Nov 23;61(6):2357–75. doi: 10.1002/jmri.29664 (PMC12063768; doi:10.1002/jmri.29664)
Supplement: Supplementary file 3 — Movie S3. Doppler ultrasound gated b‐SSSP cines in hypoplastic left heart. Two examples of fetal 3.0 T balanced steady‐state free precession (b‐SSFP) cine images acquired with Doppler ultrasound (DUS) gating. (a) Fetus gestational age (GA) 35 + 3 with hypoplastic left heart (HLH) showing paradoxical septal motion on short axis cine views. (b) HLH shown in axial view cine images. [file JMRI-61-2357-s002.zip]

Archive with 2 entries (2 files):
- Supplemental movie 3a.avi
- Supplemental movie 3b.avi
