# Supplementary material for: Fetal Cardiovascular Magnetic Resonance: History, Current Status, and Future Directions
Source: J Magn Reson Imaging. 2024 Nov 23;61(6):2357–75. doi: 10.1002/jmri.29664 (PMC12063768; doi:10.1002/jmri.29664)
Supplement: Supplementary file 4 — Movie S4. T2‐weighted series for vascular and extracardiac anatomic assessment. Fetal cardiovascular MRI in a fetus GA 34+ weeks with hypoplastic left heart syndrome obtained at 3.0 T MRI. Presented are excellent image quality T2‐weighted acquisitions in (a) axial view and (b) coronal view. Note the hypoplastic aortic arch and aortic coarctation with poststenotic dilatation of the descending aorta. Also note the excellent image quality for vascular venous assessment. These series also allow for evaluation of the development and caliber of the airways evaluated as well as the overall aspect of the lungs and normal position of the liver. [file JMRI-61-2357-s005.zip]

Archive with 2 entries (2 files):
- Supplemental movie 4a.mov
- Supplemental movie 4b.mov
